# Supplementary material for: Molecular Cloning and Characterization of a Fasciola gigantica Nuclear Receptor Subfamily 1 (FgNR1)
Source: Pathogens. 2022 Dec 1;11(12):1458. doi: 10.3390/pathogens11121458 (PMC9787296; doi:10.3390/pathogens11121458)
Supplement: Supplementary file 1 [file pathogens-11-01458-s001.zip]

Archive with 1 entries (1 files):
- pathogens-1974723-supplementary.pdf
